# Supplementary material for: Identification of pathogenicity determinants in ToLCNDV and their RNAi-based knockdown for disease management in Nicotiana benthamiana and tomato plants
Source: Front Microbiol. 2024 Nov 27;15:1481523. doi: 10.3389/fmicb.2024.1481523 (PMC11631908; doi:10.3389/fmicb.2024.1481523)
Supplement: Supplementary file 1 [file Data_Sheet_1.ZIP]

Archive with 4 entries (3 files):
- Revised_Supplementary files/
- Revised_Supplementary files/01_Figure S1.docx
- Revised_Supplementary files/02_Table S1_and_S2.DOCX
- Revised_Supplementary files/03_Original_Gel_images_revised.pptx
